# Supplementary material for: Did the 1918 influenza cause the twentieth century cardiovascular mortality epidemic in the United States?
Source: PeerJ. 2016 Oct 4;4:e2531. doi: 10.7717/peerj.2531 (PMC5068420; doi:10.7717/peerj.2531)
Supplement: Supplemental Information 1 [file peerj-04-2531-s001.zip]

Archive with 4 entries (4 files):
- male_cardio.csv
- female_cardio.csv
- male_allc.csv
- female_allc.csv
