# Supplementary material for: Did the 1918 influenza cause the twentieth century cardiovascular mortality epidemic in the United States?
Source: PeerJ. 2016 Oct 4;4:e2531. doi: 10.7717/peerj.2531 (PMC5068420; doi:10.7717/peerj.2531)
Supplement: Supplemental Information 1 [file peerj-04-2531-s001.zip › male_cardio.csv]

year	Runder1	R1_4	R5_14	R15_24	R25_34	R35_44	R45_54	R55_64	R65_74	R75_84	R85_plus
1900	376.3	43.4	29.9	40.2	63.2	125.4	306.6	817.9	2056.2	4211.4	6138.9
1901	335.5	32.9	23.7	35.7	62.9	127.7	314.8	853.6	2051.7	4372.5	6375.5
1902	321	28.1	24.1	34.1	59.8	128.7	315.7	876.6	2135.4	4415.6	6480.4
1903	270.2	26	21.8	36.8	60	126.8	320.8	894.3	2210.6	4821	7152.6
1904	270.9	26.9	24.4	35.2	57.4	132.1	325.5	977.6	2335.1	5118.4	7925.3
1905	274.1	24.9	22.1	34.1	58.5	133.5	332.7	928.2	2291.2	4998.2	8061.3
1906	242.3	21.5	22.3	33.7	58.4	134.8	314.3	915.7	2279.9	5051.2	8209.8
1907	237.1	21.3	23.6	36.4	58.9	139.9	350.2	992.6	2507.4	5497	9276.2
1908	205	18.9	21.8	30.5	50.4	118	309.2	901.1	2289.4	5197.6	8602
1909	224.4	18.3	20.7	27.6	49.1	117.5	304	894	2319.7	5322.6	8982.1
1910	205.3	22.5	28.9	34.2	54.5	127.3	316.2	909.1	2418.8	5523.9	9377.3
1911	178.9	19.5	27.5	33	54.2	125.6	313.5	886.3	2380.3	5458	9275.4
1912	151.6	18.7	22.8	32.4	51.6	126.5	328.8	917.5	2433.1	5537.4	9627.9
1913	134.4	19.1	25.9	31.5	52.5	123.4	315.3	870.1	2381.9	5451.3	9417.1
1914	121	19	26.9	31.8	50.2	122.8	303.4	877.5	2438.5	5441.9	9547.4
1915	120	16.9	25.2	30.4	48.6	120.7	304.3	892.2	2447.6	5626.9	10246.7
1916	103.4	18.1	24.4	31.2	54.6	125.8	326.1	917.4	2478.7	5732.3	10315.1
1917	100.5	16.5	23.8	33	56.5	129.1	324.9	922.6	2522	5913.1	10483.7
1918	104.3	17.5	24	40.5	64.8	126.9	307.9	890.2	2377.9	5427.1	9820.8
1919	90.4	14.3	19	27.9	42.4	100.5	266.3	791.4	2138.4	5192	10143.8
1920	102.3	16.3	21.7	29.8	42	98.3	275.4	813.7	2262.6	5743.7	11204.3
1921	68.1	15.3	23.5	28.7	38.9	94.2	271.7	790.3	2197.3	5513.8	11009.4
1922	74.2	15.1	20	27.6	39.9	101.6	297	844.1	2357.6	5800.8	11634.2
1923	78.2	14.2	19.5	27.4	41.5	108.2	316.4	890	2395.7	6032.9	12415.8
1924	68.6	13.5	21.3	29.2	42.4	115	333.5	888.5	2425.3	6086.5	12280.1
1925	70.7	13.8	20.6	27.4	42.9	113.5	334.5	889.1	2388.3	6060.9	12723.3
1926	65.5	12.8	18.5	27.4	44.5	119.2	356	923.8	2535.3	6352.8	13393.9
1927	60.5	12.2	18.7	26.9	42.8	121.4	349.3	916.8	2472.8	6119.6	12490.6
1928	59.1	12.7	17.3	26.3	47.1	130.8	375.2	972.1	2609	6454.8	12832.8
1929	58.2	12.7	16.6	26.5	47.3	131.7	385	1005.3	2626	6289.7	12329.3
1930	53.8	10.7	15.5	24.4	46.1	127.7	382.4	1007.2	2543.8	5997.3	11703.1
1931	40.5	10.5	14.4	22.8	43.7	127.5	378.2	996	2464	5862.9	11643.6
1932	29.5	9.6	13.8	22.2	41.8	126.1	376.8	1014.2	2494.5	6080.6	11874.9
1933	31.3	10.7	12.6	20.9	42.2	124	386.8	1035.5	2490	6023.1	11536.6
1934	33.6	8.8	12	21.1	43.5	132	411.1	1062.4	2545.6	6258.7	11929.9
1935	49.7	8.7	13.5	21	42	130.5	404.2	1061.4	2528.7	6272.4	11941.8
1936	54	9.3	14.1	21.6	42.2	139.9	428.1	1125.6	2648	6763.2	12952.6
1937	38.8	7.9	11.6	19.4	42.2	137.9	434.4	1111.6	2608.6	6581.8	12273.3
1938	39.3	8.6	12.1	19.2	40.5	136.9	429.7	1086.2	2588	6361	11798.3
1939	34.6	7.5	12	18.8	39.6	135.5	433.9	1103.8	2600.4	6403.7	12326.8
1940	36.4	6.3	11.2	17.7	40.6	139	454.6	1166.1	2758.9	6548.1	13239.4
1941	33.7	6	9.6	18.1	38.3	138.8	459.9	1157.4	2698.7	6327.6	12695.2
1942	22.2	7.4	9.2	17.5	40	141.7	474.2	1179.6	2695.9	6185.7	12394.2
1943	19.8	6.3	8.8	18.5	40.3	142.5	480.5	1221.3	2798.8	6630.4	13651.1
1944	20	6	9.5	20.4	41.1	142.8	472.2	1200.7	2678.1	6265.7	12615.3
1945	16.6	5.4	8.6	20.9	43.7	148	482.2	1219.6	2653.1	6170.1	12685.4
1946	18.3	4.9	7	14.9	32	132.4	469.6	1192.8	2567.1	5982.4	12865.2
1947	13.5	4.3	6.2	12.2	30.1	135.1	490.3	1251.9	2702.4	6233.9	13478.6
1948	12.6	4.7	5.8	12.5	30.5	137.2	490.7	1247	2713.4	6170	13574.4
1949	13	3.3	5.4	11.7	30.7	145.6	524.1	1349.2	2965.6	6843	14593
1950	12.8	3	4.1	10.8	31	145.5	527.8	1353.9	3051.7	6964.4	14934.9
1951	17	2.7	3.9	10.8	31.6	147.5	523.2	1348.3	3005.6	6949.6	14381.3
1952	19.5	3.3	3.6	11.8	31.5	147.3	526	1357.6	2954.9	6856.7	13731.9
1953	19.7	2.8	3.3	10.4	31.5	146.5	521.4	1350.8	2988.1	6878.8	13846.4
1954	17.3	2.9	3	9.6	29.6	136.5	498.3	1281.1	2882.3	6593.8	13264.8
1955	15.2	2.9	2.7	8.9	29.1	137.3	487.1	1281	2930.9	6817.6	14107.2
1956	15.4	2.8	2.5	8.5	28.5	134.5	486	1295.3	2952.9	6823.1	14348
1957	16	3	2.4	8.8	28.2	138.5	493.9	1326.8	3022.9	6850.7	14894.7
1958	14.3	2.8	2.1	7.6	28.7	135.9	492.6	1303.6	3007.5	6913.4	15093.9
1959	13.6	3	2.2	7.3	28.2	134	491.6	1284.8	2958.1	6753.8	14918.9
1960	13.9	2.5	2.3	6.9	26.8	135.5	493.3	1292.5	3002.8	6856.9	15329.5
1961	13.1	2.2	1.8	7.1	26.7	134.1	481.7	1256.9	2917.8	6646.5	15333
1962	12.2	2.1	1.9	6.2	26.2	135.2	487.8	1263	2962.7	6740.6	16109.6
1963	13.8	2.3	2	6.2	26.7	136.4	487.2	1278.7	3009.6	6866.1	16427.9
1964	15.2	2.7	1.5	6.2	25.7	136.5	477.2	1261.9	2920.5	6620.4	15624.8
1965	17.2	2.3	1.7	5.7	25.6	134.6	478.1	1255	2913.2	6687.3	15927.9
1966	16.1	2.4	1.8	5.7	24.7	133.7	477.1	1264.9	2949.7	6680.9	15779.5
1967	17.4	2.1	1.7	5.2	23.1	132.4	467.6	1230.2	2882.4	6496.4	15312.4
1968	20.1	2.6	1.9	5.6	22.3	130.6	459.2	1230.5	2907.2	6548.9	15292.3
1969	17.5	2.7	1.8	5.6	21.8	128.2	446.9	1191.9	2838.8	6428.4	14720
1970	22.2	3.2	1.8	5.8	21.2	123.9	435	1175.1	2780.2	6364.4	12558.9
1971	21.7	3.3	1.7	6.1	20.2	120.2	425.5	1149.6	2702.7	6226.8	13998
1972	27.2	3.3	1.9	5.6	18.9	115	424.5	1149.5	2707.8	6228.2	13869.7
1973	30.8	3.5	1.7	5.3	18.2	110.5	410.6	1120.4	2640.3	6153.9	13929.2
1974	30.3	2.8	1.7	5.2	17.1	102.5	394	1055.4	2531.9	5827.2	13388.3
1975	27.7	2.9	1.6	5.1	16.2	98.2	372.9	1000	2377.7	5515.3	12285.9
1976	30.6	3	1.6	5.1	16.1	94.1	363.3	971.5	2310.7	5372.8	12397.4
1977	32.3	2.8	1.5	4.6	15.8	90	350.3	925.2	2227.3	5245.2	11991.7
1978	34.5	3.3	1.7	4.7	14.7	85.8	338.1	902.8	2170.8	5106.8	11855.7
1979	29	2.6	1.2	4.4	15.1	81.2	328.6	871.6	2093.9	4933.2	11381.7
1980	31.3	3.3	1.3	5	14.7	79.6	318.6	855	2098.4	5019.2	11928.8
1981	27.6	3	1.3	4.3	14.8	77.5	311	828.4	2019.9	4785.2	11379.7
1982	29.5	2.9	1.4	4.2	14.6	72.4	297.2	805	1974.3	4652.3	11076.3
1983	34	3.2	1.3	4.3	14.6	70.3	287.4	792.4	1939.1	4628.4	11119.5
1984	32.7	3	1.4	4.4	14.3	69.7	275.8	771.2	1867.3	4482	10847.4
1985	33.5	2.6	1.2	4.4	14.4	68	268.3	753.2	1837.6	4414.9	10737.2
1986	33.8	3	1.3	4.4	14.9	67.6	251.2	725.7	1766.2	4258.9	10354
1987	33.2	2.8	1.3	4.3	14.5	64.7	244.9	697.3	1705.9	4132.7	10212.8
1988	30	2.8	1.3	4.6	14.6	61.9	228.7	684	1674.4	4091	10323.1
1989	25.8	2.5	1.2	3.9	13.9	58.5	219.1	647.7	1559.5	3854.3	9727.7
1990	26.8	2.2	1.2	4	13.1	57	210.6	619.2	1505.8	3749.5	9598.2
1991	24	2.7	1.1	4.3	13.2	56.6	206.6	601.2	1470.7	3599.7	9360.7
1992	24.5	2.3	1.1	4.3	13.4	57	199.8	582.9	1420.6	3477.8	9252.2
1993	24.8	2.4	1.1	4.2	14	56.5	199.3	578.8	1417.4	3530.1	9467.5
1994	24.9	2.4	1.2	4.2	13.6	55.9	197.6	556.4	1371.7	3389.5	9236.4
1995	24.5	2.2	1.1	4.3	14.1	56.9	195.7	544.7	1341.3	3337.7	9156.3
1996	24.5	1.7	1.2	4.1	13.4	53.2	189.2	532.1	1298.4	3244.5	8908.9
1997	26	2.1	1.2	4.4	13.3	52.7	184.1	510.7	1263.8	3133.5	8711.1
1998	26	1.8	1.2	4.3	13.3	52.6	177.8	484.6	1219.1	3044.7	8201
1999	17.9	1.6	1	4	12.1	51.2	165.8	452	1168.4	3024	8603.2
2000	17.5	1.6	1	3.9	11.8	49.5	165.1	441.6	1114.1	2926.6	8448.1
2001	15.3	1.9	.9	3.9	12.8	49.9	160.4	414	1057.6	2823.3	7936
2002	16.6	1.5	.9	4.1	12.7	50.8	162.3	407	1027.8	2731.1	7638.8
2003	15.2	1.4	1	4.2	12.9	51.1	160.9	393.3	976.3	2636.1	7329.3
2004	14.7	1.5	.8	4	12.8	49	156.7	371.5	903.9	2462.3	6818.1
2005	13.4	1.5	1	4.2	13	48.6	155.8	365.7	864.5	2368.4	6615.9
2006	13.4	1.4	1	4	13.4	47.5	153.3	355.1	821.3	2235.3	6151.8
