# Supplementary material for: Did the 1918 influenza cause the twentieth century cardiovascular mortality epidemic in the United States?
Source: PeerJ. 2016 Oct 4;4:e2531. doi: 10.7717/peerj.2531 (PMC5068420; doi:10.7717/peerj.2531)
Supplement: Supplemental Information 1 [file peerj-04-2531-s001.zip › female_cardio.csv]

year	Runder1	R1_4	R5_14	R15_24	R25_34	R35_44	R45_54	R55_64	R65_74	R75_84	R85_plus
1900	282.4	35.3	37.5	43.7	69.5	139.9	316.1	736	1750.2	3639.1	5598.6
1901	246.2	28	26.7	35.8	64	128.8	303.7	737.8	1717.8	3795.3	5383.3
1902	236	29.7	28.1	35.8	68.6	133.2	306.5	731.9	1756.6	3720.7	5751.3
1903	209.9	23.6	24.8	33.2	63	134.3	307.7	775.4	1832.6	4044.4	6200.3
1904	200.6	27.2	30.9	35.7	65.9	134.5	316.7	815.7	2007.5	4331.3	7177.8
1905	214.6	21	32	36	63.3	137	323.2	817	1975.9	4325.8	6960.2
1906	182.8	22.1	27.1	34	61.3	125.7	307.6	789.7	1954.5	4282.8	7634.9
1907	160.8	21.6	25.9	33.9	63.4	132	315.2	840.5	2092.8	4815.9	8158.8
1908	173.4	21.9	27.2	32.3	58.3	119.6	290.8	783.6	1993.3	4432.6	7895
1909	158	19	26.9	30.8	53.9	119	285.3	761.8	2015.3	4575.6	8070.6
1910	158.3	21.9	34.3	36.9	56.9	124.3	303.6	792.2	2068.3	4856.9	8380.7
1911	133.8	20.5	32.6	34.7	56.8	123.6	291.1	776.2	2087.7	4780.8	8661.8
1912	113.1	18.2	29.2	34.5	57.1	125.5	291.7	775.4	2075.4	4899.8	8711.3
1913	105.9	18.5	31.3	32.9	55.8	122.7	294.5	753	2031.5	4917.3	8576
1914	84.2	16.5	31.8	33.2	55.3	118.6	294.1	751.4	2095.4	4838.4	8940.3
1915	88.7	15.9	29.6	34	53.5	119.8	294.5	762.5	2157.8	5037.1	9388.8
1916	84.4	16.1	27.8	33.9	56	123.3	299	780.8	2169.5	5199.5	9628.5
1917	87.9	16.5	26.9	34.6	56.9	126.1	300.8	791.7	2176.7	5238.9	9868.4
1918	81.9	16.3	27.4	44.3	72.3	137.5	315.6	783.9	2130	5000	9296
1919	68.1	13.7	21.8	30.1	49.3	110.5	279.3	721.2	2019.2	4999.6	9497.3
1920	71.5	15.1	25.3	32.5	54.9	112.1	289.6	761.2	2140.1	5488.9	11003.6
1921	57.8	14.9	26.1	32.3	46.5	103.1	281	725.6	2055.6	5279.3	10867.7
1922	56.6	13.6	22.3	30	46.1	107.8	286.9	739.8	2133.8	5478.7	11673.2
1923	57.5	13.2	22.5	29.8	45.6	111	300.8	757.7	2138.9	5622.2	12352.1
1924	56.9	12.1	23.1	31.1	46.7	112.5	304.5	745.4	2099.4	5610.3	12203.7
1925	50.3	13.6	22.3	30	47.1	110.5	290.7	728.6	2070.5	5526.5	12851
1926	46.5	13.1	20.3	30.3	47.1	114.5	300.4	766.4	2137.9	5819.8	13106.4
1927	46.1	12.2	20.5	29.7	47.5	110.4	295.6	731.9	2090.2	5506.4	12112.4
1928	44.5	11.7	18.8	28.2	50.3	118	311.2	776.1	2197.7	5812.9	12640
1929	41.1	12	19.8	29.2	48.4	113.3	308.3	782.3	2189.3	5703.2	11865.6
1930	40.6	10.3	16.8	28	48.4	109.9	301.9	777	2113	5423.1	11101.5
1931	33	9.8	15.8	25.3	45.6	105.8	291.3	750.9	2027.1	5254.6	10674.9
1932	28.1	9	14.7	23.2	44.7	103.1	286.4	752.3	2077.2	5478.6	11356.8
1933	26.4	9	14.5	21.8	42.5	100.3	284.7	745.3	2025.8	5399.4	10933.7
1934	23.2	9.1	13.1	21.8	41.7	103.9	289.7	752	2038.4	5557.3	11307.7
1935	36.6	9.5	15	20.5	40.7	102.1	285.9	739.3	2016.2	5508.7	11293
1936	36.1	8.4	14.3	20.6	41	107.5	292.7	762.6	2106.3	5994.2	12179
1937	30.7	8.4	13.2	20.6	39.1	103.3	285.4	746.5	2029.1	5745.1	11660.2
1938	32.9	6.9	13.2	19.8	36.7	99.3	282.1	724.5	2012.3	5649.2	11243.7
1939	26.1	7.1	11.8	18.3	35	96.9	275.2	724.8	2003.3	5709.1	11729.9
1940	28.9	6.5	12.4	17.7	34.5	96	277.1	722.6	2077.5	5746.9	12567.1
1941	26.7	5.8	10.7	16.7	33.2	93.7	271.5	703.3	1986.8	5450	11678.6
1942	16.6	6	9.2	16.8	33.3	93.9	270.5	699.7	1972.2	5332.1	11623
1943	14.2	5.9	9.6	17.4	34.6	97.6	278.9	735.7	2066.2	5691.5	12698.7
1944	13.4	6.1	9.2	15	29.5	90.8	263.6	699.4	1960.4	5445.3	11867.2
1945	13.1	5.2	9.2	13.3	29.2	86.4	259	685.6	1918.4	5305.4	11938.8
1946	11.2	4.6	7.6	12.4	25.9	80.5	247.1	664	1856.6	5202.9	12078.3
1947	9.7	4.2	6.7	11.2	25.3	77.6	250.3	668.3	1890.9	5317.2	12666.9
1948	10.1	4.2	6.3	10.4	23.7	76.9	243.5	646.2	1830.7	5211.7	12568.6
1949	8.3	2.9	5.7	10.8	26.4	84	266.5	720.6	2052.4	5725.6	13661.6
1950	8.5	2.6	5	11.1	25	83.6	263.1	719.7	2061.4	5824.7	13712.9
1951	13.3	2.5	4.1	10.7	24.7	82.2	260.8	705.6	1991.9	5786.8	13689.7
1952	13.3	2.9	4.1	10	24.7	79.8	250.9	688	1971.3	5682.1	13573.5
1953	14.5	2.8	3.7	9.3	23.4	76.3	241.8	672.1	1959	5672	13683.3
1954	13.4	2.3	3.2	8.9	21.5	68.5	223.4	629.1	1856.4	5395.8	13275.5
1955	13.5	2.4	2.7	8.3	20.4	64.7	207.5	613.2	1857.4	5572.4	13960.8
1956	13	2.7	2.6	8	20	62.5	202.2	616.1	1854.6	5552.5	14144.7
1957	11.9	2.8	2.3	7.8	20.6	63.3	206.8	624.5	1886.8	5586.4	14531.8
1958	11.6	2.5	2.1	6.7	20.6	61.2	202.9	613.5	1847.8	5592.5	14647.5
1959	11	2.4	2	7	19.9	58.7	190	589.1	1788.9	5462.6	14386.2
1960	9.3	1.9	2.1	6.6	19.2	59.5	186.4	593.3	1781.7	5460.2	14483.2
1961	10.1	2.1	1.9	6.1	18.4	57.1	184.1	562.2	1717.2	5230.5	14390.5
1962	9.3	2	2	6	18.5	59	183	565.3	1723.5	5280.6	14966.3
1963	11.3	2	1.7	6	18.8	60.4	182.6	562.8	1713.1	5276.4	15117.5
1964	12.8	2.3	1.8	6.1	18.2	58.5	181.9	542.6	1650.2	5070.3	14575.2
1965	12.6	2.2	1.7	5.7	18.7	58.5	177.4	522.8	1620.1	5045.5	14560.5
1966	13.7	2.1	1.6	5.6	18.5	58.2	173.9	511.5	1637.2	5029	14468.1
1967	13.9	1.6	1.6	5.3	17.7	58.6	170.1	496	1576.9	4820.4	13894.3
1968	16.9	2.6	1.7	4.5	14.8	55.5	166.1	494.7	1570.3	4844.9	13933.3
1969	16.8	2.1	1.8	4.6	14.2	53.3	156.4	468.6	1519.2	4686.5	13446
1970	16	2.4	1.5	4	13.7	51.7	156.5	466.7	1490.3	4612.3	11856.2
1971	18.9	2.9	1.7	4.2	13.1	50.3	152	454.4	1425.7	4463.5	12486.6
1972	24.2	2.6	1.4	3.5	12.4	48.9	146.5	447.3	1425.1	4437.5	12489
1973	24.9	2.9	1.6	3.9	12.2	46.9	144.6	436.1	1358.2	4358	12525.5
1974	25.3	2.8	1.6	3.7	10.5	42.8	135.3	410.1	1290.6	4127.7	11947.9
1975	23.9	2.3	1.4	3.5	9.6	39.7	128	387.5	1200.6	3823.6	10787.3
1976	24.6	2.3	1.4	3.2	9	36.7	124.6	376.1	1146.3	3726	10913.6
1977	24.5	2.8	1.3	3.3	8.5	35.6	120	359.3	1103	3573	10434.4
1978	28.9	3	1.5	3.4	8.2	33	116.4	349.1	1079.8	3498.7	10371.7
1979	21.8	2.4	1.1	3.1	8.3	32.1	113.5	341	1048.4	3375.1	10030.9
1980	24.2	3.1	1.3	3.2	8.4	31.2	112.4	341.6	1065.5	3430.9	10524.8
1981	23	2.9	1.2	3	8.4	30.4	111.4	336	1023	3214.9	10055.1
1982	21	2.4	1.5	2.9	7.7	28.2	105.8	326.9	997.5	3149.7	9723
1983	27.2	2.7	1.2	3	7.5	27	104.8	327.1	981.7	3101.6	9817.6
1984	27.9	2.8	1.4	3.1	7.6	26.6	100.1	319.4	963.6	3010.1	9595.7
1985	25.3	2.5	1.4	3	7.6	26.4	97.5	311.6	939.4	2938.1	9628.8
1986	26.4	2.8	1.1	2.9	8.1	25.5	95.9	306	916.8	2851.5	9459
1987	25.7	2.6	1.1	2.9	8.2	24.6	93.3	300.9	892.9	2774.2	9341.5
1988	24.9	2.9	1	2.9	7.7	24.2	89	297.4	869.6	2745.7	9369.1
1989	22	2	1.1	2.7	7.6	23.1	83.2	279.2	811.3	2595.3	8897.7
1990	21.9	2.4	1.1	2.6	7.7	22.3	81.7	270.5	786	2494.1	8689.8
1991	19.8	2.5	1	2.8	7.8	23.1	79.8	263	763.9	2416.4	8504.7
1992	20.2	2.2	.9	2.6	7.8	23.5	77.5	258.4	749.1	2349.4	8366.5
1993	20.7	2	1.1	2.8	8	24.3	77.6	257.4	751.3	2392.6	8569.5
1994	21.6	2.1	1.1	2.8	8.6	24.6	76.4	248.1	729.8	2330.1	8402.5
1995	22.3	1.8	.9	2.8	7.8	24.5	75.2	246.5	723.7	2310.4	8449.6
1996	22.2	1.8	1.1	2.6	8	24.1	76.4	240.4	708.4	2269.7	8276.4
1997	21.5	1.5	1	3.1	8.1	24	72.7	232.4	694.4	2199.9	8136.3
1998	23.3	1.8	.9	2.7	8.2	24.3	70.9	222.8	684.4	2156.9	7936.2
1999	16	1.4	.8	2.7	7.2	24.4	68.5	212.5	657	2118.2	8033.5
2000	15.9	1.4	.8	2.8	7.2	24.3	68	206.3	631.2	2050.4	7860.1
2001	14.5	1.8	.9	2.4	7.6	24.3	68.1	196.9	605.6	1992.9	7563.9
2002	15.1	1.3	.8	2.2	7.2	24.9	68	191	589.1	1942.2	7281.5
2003	12.5	1.5	.7	2.8	7.5	25.3	67.5	184.4	557.8	1860	7053.5
2004	12.9	1.5	.8	2.3	7.1	24.2	66.6	172.2	524.5	1748.4	6526
2005	11	1.1	.8	2.3	7	23.7	66.6	167.9	500.8	1689.1	6298.7
2006	11.2	1.3	.8	2.4	6.7	23.1	65.5	162.9	467.4	1580.1	5823.6
