# Supplementary material for: Did the 1918 influenza cause the twentieth century cardiovascular mortality epidemic in the United States?
Source: PeerJ. 2016 Oct 4;4:e2531. doi: 10.7717/peerj.2531 (PMC5068420; doi:10.7717/peerj.2531)
Supplement: Supplemental Information 1 [file peerj-04-2531-s001.zip › male_allc.csv]

year	Runder1	R1_4	R5_14	R15_24	R25_34	R35_44	R45_54	R55_64	R65_74	R75_84	R85_plus
1900	17914.4	2054.2	384.3	594	824.3	1067.7	1569.9	2874.1	5929	12826.4	26877.2
1901	15637.5	1769.3	366	570	833	1097.3	1609.4	2953	5919.2	12970.3	26806.6
1902	15336.5	1713.8	342.2	522.9	765.9	1032.1	1512.3	2798.1	5650.9	12050.9	24862
1903	14660.8	1590.7	352.8	533.2	768.5	1043.3	1550	2900.6	5845	12675.2	26266.3
1904	15391.1	1659.3	369.8	549.5	799.9	1110.8	1636.8	3108.6	6173	13256.6	28074.7
1905	15662.5	1577.3	344.7	529.8	759.8	1062	1596.3	2984.6	5898.9	12884.5	27054.2
1906	16017	1640.7	337.7	566.1	787.5	1092.8	1595.7	2944.6	5820.5	12651.3	26155.4
1907	15291.2	1527.3	329.9	580	814.9	1142.9	1683.1	3111.7	6269.7	13398	27501.2
1908	14696.5	1456.8	312.1	504.4	700.6	981.9	1515.5	2844.3	5642.4	12590.2	25149.5
1909	13985.4	1406.1	292.5	459.4	663.6	954.2	1478.3	2773.7	5699.3	12392.8	25140.6
1910	14553.2	1458	301.7	483.6	692.9	995.1	1523.4	2866.6	5873.6	12741.6	25579.4
1911	12593.8	1222.6	278.5	469.2	670.9	978.3	1494.1	2802.6	5811.3	12508.1	24927.2
1912	12331.5	1147	257.7	451.4	647	950.7	1494.9	2817.2	5785.9	12521.7	24863
1913	12756.1	1245.1	280.6	469.9	665.1	970.2	1500.8	2790.3	5771.4	12284.8	24136.5
1914	11894.2	1074.8	262.7	441.8	637.6	940.4	1446.4	2740.5	5776.4	12054.7	23686.4
1915	11450.1	968.7	242.9	423.3	618.7	913.5	1436.1	2769.3	5875.2	12455.2	24672.3
1916	11820.5	1169.2	261.3	454.9	659.5	970.5	1509.1	2898.3	6063.6	12865.5	25546.4
1917	11736.4	1119.3	269.9	496	708.4	1006.7	1547.5	2933.5	6110.9	12899.2	25107.1
1918	12453.5	1600.6	415.3	1215.2	1902.4	1528.3	1670.5	2870.2	5849.5	11811.5	22756.1
1919	10190.2	973.5	283.4	530.3	744.2	905.3	1290.3	2444.2	5194.7	11096.7	22958.9
1920	10358	1027.7	280.1	477.8	643	821.8	1262.7	2463.3	5453.3	12214.3	25300.9
1921	9012.9	842.4	265.7	383.1	479.5	694.1	1161.3	2325.7	5110.4	11441.7	24123.7
1922	8697.8	787.6	231	377.6	499.1	741	1249.1	2474.8	5508.4	12175.5	25784.6
1923	9022.9	846	232.3	386.7	510.2	772.2	1311.5	2556	5622.4	12743.8	27939.9
1924	8623.6	723.8	219.1	376.3	483.3	758.7	1309.2	2488.9	5469.4	12284.2	26376
1925	8457.6	673.2	215.7	375.9	491.2	761.9	1326.2	2513.5	5540.7	12527.3	27352.5
1926	8708.8	762.4	211.7	373.2	495.4	789.3	1387.6	2595.5	5764.9	13183.5	28129.2
1927	7747	624.1	208	350.4	475.7	758.6	1321	2504.5	5523.2	12263.1	25423.3
1928	8232.7	683.5	212.8	376.4	510.1	801.8	1413	2646.3	5854.4	13226.1	27146.5
1929	8003.5	660.3	207	372.6	515.5	798.5	1407	2694.3	5837.9	12886.3	25980.3
1930	7701.3	602.6	189.8	349.6	488.9	745.9	1359.8	2661	5582	11912.2	23671.2
1931	7217.7	561.6	183.4	336.3	471.5	744.3	1343.5	2617.1	5435.6	11749.1	23409.2
1932	6854.5	487.7	169	301.6	431.9	692	1290.8	2605.7	5407.2	12107.8	24233.7
1933	6828.2	503	165.6	292.2	426.1	681.9	1291.1	2599.7	5363.3	11831.7	23272.2
1934	7479.3	540.6	169.6	299	433.9	695	1349.6	2660.3	5434.9	12217.5	23512
1935	6885.1	469.2	169.6	294.4	430.3	698.8	1329.2	2629.5	5367.3	12168.3	23466.8
1936	7066.7	471	165.7	304.9	440.3	739	1405.6	2767.7	5606.6	13057	25267.1
1937	6874.4	446.3	152.3	291.2	422	703.9	1377.5	2718.4	5453.6	12638.9	23803.7
1938	6523.9	408.3	135.1	249.4	363.2	622.1	1264.6	2532.1	5245	11879.5	22215.5
1939	6031.9	342.6	125.5	235.6	343.9	595.2	1245.8	2551.1	5273.3	12065.2	23263.9
1940	6189.8	311.5	117.8	228.9	338.4	588.1	1248.8	2612	5462.3	12126.4	24639
1941	5860	299.4	113.5	232	329.8	574.7	1222.8	2533.3	5264.5	11523.7	23192.1
1942	5443.2	260.8	107.2	228	321.7	561.6	1214.7	2509.2	5125.2	11100.3	22207.6
1943	4927	277	112	264.4	319.3	554.9	1219.3	2571.8	5255.9	11722.4	24264
1944	4911.8	250.2	112.2	278.1	322	538.7	1166.5	2503.4	5023	11074.5	22551.9
1945	4758	219.3	105.8	272.6	348.3	547.8	1160.1	2501	4910.3	10771.5	22074
1946	5211.7	196.4	94.4	212.9	261.9	485.7	1124.2	2426.2	4750.5	10407.1	22108.1
1947	3883.5	175.3	83.9	192.7	244.4	479.6	1134.5	2499.2	4921.8	10659.3	22930.1
1948	4016.7	174.2	80.4	182.6	233.1	465.1	1121.2	2464.2	4883.4	10510.6	22640.9
1949	3963	163.6	78.9	171.8	218.7	443.7	1082.7	2420.6	4841.5	10381.2	21498.7
1950	3728	151.7	70.9	167.9	216.5	428.8	1067.1	2395.3	4931.4	10426	21636
1951	3665.2	147.6	71	173.2	218.2	427.8	1061.8	2386.2	4862	10350.5	20818
1952	3613.2	152	69.6	180.6	215.6	417	1054.5	2386.4	4786.6	10228.7	19673.6
1953	3478.9	141.7	65.9	176.4	206.4	406.3	1038.1	2377.8	4814.2	10275.9	19915.9
1954	3308.3	128.4	60.2	163.7	196.2	377.2	987.1	2254.2	4673.8	9800.6	18741.1
1955	3213.8	123.1	59	165.8	191.8	377	973.9	2256.9	4734.6	10044.1	19588.4
1956	3201.3	118.8	56.8	167.3	191.6	370.7	964.1	2288.7	4762.2	10078	20045.3
1957	3156.7	119.7	58.5	165.2	193.5	381.1	987.6	2346.7	4916.9	10098.4	20726.1
1958	3163.9	119.3	55.7	154.6	188	373.1	977.1	2298.1	4852.4	10135.3	20833.4
1959	3105.8	116.2	57.8	154	189.4	367.8	972.5	2275.1	4787.6	9912.1	20543.4
1960	3059.3	119.5	55.7	152.1	187.9	372.8	992.2	2309.5	4914.4	10178.4	21186.3
1961	2928.8	110.5	52.5	146.8	183.5	366.4	956.6	2242.7	4772.3	9853.7	21082.6
1962	2934	106.1	52.1	146.8	185.3	371.4	974.1	2267.1	4866.8	10010.3	22253.5
1963	2925.3	110.1	51.3	149.7	191.3	377.6	986.1	2318	4997.7	10279.6	22936.9
1964	2850.3	107.6	51.9	154.8	197.7	384.4	972.5	2289	4848.5	9961.3	21640.6
1965	2786.6	104.3	50.9	157.4	197.6	385.4	978.2	2295.9	4887	10122.8	22080.9
1966	2713.7	105.2	51.4	167.9	202	391.9	986.7	2317.6	4949.8	10160	22008.6
1967	2586.3	99.4	50.3	170.6	204.5	393.4	969.1	2279	4875.4	9935.5	21339.4
1968	2562.6	98.2	52.3	182.8	214	406	988.7	2344.1	5049.1	10215.2	21732
1969	2484.5	95.5	51.5	191.6	217.2	410.7	967.9	2291	4934.9	10068.3	20875.6
1970	2410	93.2	50.5	188.5	215.3	402.6	958.5	2282.7	4873.8	10010.2	17821.5
1971	2121.4	90.6	49.3	185.4	213	392	932.1	2221.2	4758.8	9820.3	19901.4
1972	2055.1	89.4	48.6	186.7	209.9	385.9	941.4	2237.9	4814	9949.3	19821.1
1973	2001.6	88.2	49.6	187.8	211.8	379.4	918.5	2196.2	4727.4	9867.9	20067.1
1974	1931.5	81.5	46.4	178.9	201.8	357.4	893.1	2099.6	4580.2	9484	19276.6
1975	1786.2	76.7	43.3	174.1	198.9	345.4	859.3	2018.9	4409.4	9154.4	18134.7
1976	1715	76.9	41.9	164.8	187	329.8	837.7	1981.6	4331.4	9077.8	18666.5
1977	1599.7	75.2	41.8	169.2	188.5	321.2	818.1	1915.7	4224.3	8898.1	18071.6
1978	1532.8	76.7	40.5	169.4	186.8	311.6	802.1	1884.5	4181.5	8835.6	18211.8
1979	1482	71	38.4	171	192.3	301	778.9	1815.4	4048.9	8565.4	17604.4
1980	1428.5	72.6	36.7	172.3	196.1	299.2	767.3	1815.1	4105.2	8816.7	18801.1
1981	1324.6	67.7	35.6	158.2	190.2	292.7	749.3	1774.5	3999.9	8536.9	18241.7
1982	1291.5	64	34	149.2	180.5	273.5	717.7	1739.6	3932	8421.8	17930.8
1983	1229.6	63.5	32.6	139.1	174.1	266.9	695	1736.8	3924.7	8547.3	18394.9
1984	1223.1	57.3	32.3	139.9	175.2	270.6	678.9	1720.4	3866.8	8440.6	18313.1
1985	1219.9	58.5	31.8	138.9	179.6	278.9	671.6	1711.4	3856.3	8501.6	18614.1
1986	1174	58.4	32	148.5	194.9	288.6	656.1	1669.9	3786.6	8360.4	18350.8
1987	1150.3	58	32.2	142.7	195	292.4	647.5	1648.7	3717.1	8241	18211.9
1988	1145	57.1	31.2	146.8	199.5	302	632.8	1635	3682.2	8237	18711
1989	1133.4	54.8	30.5	142.4	204.4	307.5	622.4	1595.6	3558.4	7957.3	18018.7
1990	1082.8	52.4	28.5	147.4	204.3	310.4	610.3	1553.4	3491.5	7888.6	18056.6
1991	1023.8	52	28.7	148	204	311.6	605.2	1524.7	3438.7	7689	17800.6
1992	956.6	48	27.2	141.8	202	318.7	591.7	1481.5	3374.4	7482.7	17740.4
1993	945.8	49.5	27.4	146.2	208.6	328.6	596	1479.9	3394.8	7653.2	18257.2
1994	899.4	47.3	26.9	145.8	208.8	332.9	599.4	1444.3	3332.3	7440.9	17972.3
1995	843.8	44.8	26.7	140.5	204.7	333	598.9	1416.7	3284.6	7377.1	17978.9
1996	828	42.2	25.4	130.6	178.6	298.1	573.8	1388.7	3233.4	7249.8	17547.7
1997	812.8	39.7	24	124	160.1	265.7	550.5	1336.6	3191.2	7116.1	17461.9
1998	818.2	37.6	23.4	119.3	151.7	258.5	542.8	1296.9	3143.7	7019.2	16763.3
1999	805	37.9	21.5	113.1	139.7	254.9	533.1	1252	3073.7	7083.3	17597.2
2000	806.5	35.9	20.9	114.9	138.6	255.2	542.8	1230.7	2979.6	6972.6	17501.4
2001	749.8	37	19.8	117	143.7	259.6	545.1	1192.7	2911.5	6833	16744.8
2002	761.5	35.2	20	117.3	142.2	257.5	547.5	1184	2855.3	6760.5	16254.5
2003	777.4	35.1	19.8	116.5	141.4	255	552.2	1165.5	2771.7	6641.8	15794
2004	753.7	32.4	19.2	114.7	139.5	243.6	543.5	1128.8	2644.8	6394.3	15031.1
2005	762.3	33.4	18.6	117.8	143.4	243	547.8	1131	2612.2	6349.8	14889.4
2006	756.3	30.5	17.6	119.3	146.8	238.7	541	1110	2516.2	6177.7	14309.1
