# Supplementary material for: Did the 1918 influenza cause the twentieth century cardiovascular mortality epidemic in the United States?
Source: PeerJ. 2016 Oct 4;4:e2531. doi: 10.7717/peerj.2531 (PMC5068420; doi:10.7717/peerj.2531)
Supplement: Supplemental Information 1 [file peerj-04-2531-s001.zip › female_allc.csv]

year	Runder1	R1_4	R5_14	R15_24	R25_34	R35_44	R45_54	R55_64	R65_74	R75_84	R85_plus
1900	14541.2	1912.3	387.5	577.6	815.2	975.2	1417.7	2576	5358.3	11877.3	25517.4
1901	12610.5	1619.6	341.4	540	775.7	957.5	1385.5	2603.5	5342.1	12001.2	25557.1
1902	12409.9	1596.8	319.4	506.2	726.3	883.4	1279.3	2386.8	4951.1	10834.6	22611.1
1903	11833.1	1492.8	335.3	502.3	725.2	903.8	1304.9	2541.9	5182	11542.2	24713.2
1904	12423.9	1522.6	364.6	549.4	757.5	924.9	1369.9	2604.4	5490.5	12032.6	26209
1905	12546	1419.2	334.9	509.7	718	889	1326.6	2561.9	5354.2	11669.3	25486.5
1906	12916	1518.2	315.2	494.7	703.8	851.3	1290.7	2464.7	5177.8	11477.7	25028.7
1907	12389	1408.4	304.3	480.1	686	875.3	1310.8	2592.9	5493.1	12395.3	26467.2
1908	11909	1335.7	292.8	447.9	633.9	802.8	1222.2	2385.7	5113.5	11370.5	24640.5
1909	11317.3	1290.4	270.4	417.4	602.7	781.9	1172.5	2337	5083.3	11327.7	23986.1
1910	11762.1	1335.3	285.1	423.3	611.7	790.4	1207.2	2366	5240.5	11740.1	24599.8
1911	10184.1	1128.4	255.7	426.5	600.9	787.2	1186.6	2339.9	5186.3	11548	24415.1
1912	9847.4	1039.9	234	399.3	570.9	762.9	1158.1	2329.4	5111.1	11553.3	23713.8
1913	10168.6	1140.5	254.6	405.1	568.1	766.2	1175.8	2285.5	5054.4	11342.5	23170.4
1914	9509.9	972.5	238.2	397	556.4	747.6	1159.2	2265.1	5039.2	11102.4	22729
1915	8995.3	878.7	216.1	390.9	543.5	744.6	1165	2318.6	5247.2	11599	23532.4
1916	9281.2	1052.3	228.5	421.7	571.9	774.8	1195	2386.6	5360.1	11950.1	24659.6
1917	9147.2	1011.5	241.8	442.4	587.4	785.1	1202	2398.6	5336.1	11921.1	24205.7
1918	9850.9	1545.8	410.2	943.6	1399.4	1133.6	1357.6	2403.6	5150.3	10827.4	21805
1919	7974.8	881.4	255	532.9	759.9	814.1	1154.6	2162.1	4795	10496.2	21676
1920	8067.3	945.7	247.4	496.7	712.7	799.8	1170.2	2243.9	5046.3	11589	24466.8
1921	7082.1	758.8	227.8	391.5	497.6	655.6	1072.7	2082.1	4678.2	10825.8	23756.1
1922	6787.3	695	196.6	383.2	506.1	680.7	1102.8	2150	4922.3	11369	25835.7
1923	7164.7	766.1	197	388.6	498.7	686.1	1123.5	2201.4	5035.4	11981.4	27988.4
1924	6699.8	641.3	183.1	376.3	470.4	661.8	1105.9	2095.4	4711.3	11200.9	26025.5
1925	6597.9	607.8	177.2	376	476.1	672.4	1097.2	2121.9	4792.6	11377	27130.3
1926	6838.3	683.2	174.4	367.8	483.6	681.8	1139.3	2201.7	4988.7	11952.1	27843.8
1927	5998.9	556.9	168.6	345	462.4	647.8	1078	2059.3	4699	10958.7	24696
1928	6356.4	610.3	174.7	361.1	484.5	689.1	1129	2177.3	4985.3	11861.5	26593.6
1929	6286.1	589.6	166.9	349.6	482.7	663.6	1112.9	2183.8	4943.1	11602.9	25015.9
1930	6073.8	523.3	153.2	319.3	443.1	614.9	1062.3	2123.7	4675.8	10663.4	22138
1931	5646.5	490.6	149	301.4	427.6	599.2	1040.6	2074.7	4536	10400.3	21428.5
1932	5386.2	435.4	139.1	274.9	402.6	574.9	1010.2	2056.4	4577.4	10796	22659.1
1933	5403	441.3	133.5	256	386.5	552.4	983.3	2010.9	4432.3	10473.7	21442.3
1934	5853.6	474	136.6	252	381.6	548.3	994.7	2022.6	4436	10651.6	21711.5
1935	5280.3	411.9	135.7	247.1	375.6	544.6	979.1	1981	4369.1	10514.3	21698.5
1936	5489.6	407.8	129.3	252.1	379.9	560.2	996.7	2033.5	4542.8	11354.3	23525.7
1937	5359.9	390.3	118.2	234.9	353.7	537.5	970.2	1962.9	4341.3	10835.8	21904.6
1938	5065.5	358.8	106.6	207.4	309.6	487	905.5	1861.7	4176.6	10369.3	20539
1939	4684.3	293.3	92.9	189.5	291.5	464.7	888.8	1858.8	4168	10510.5	21629.4
1940	4774.3	267	89.1	181.1	274.3	452.2	860.7	1800.4	4222.2	10368.6	22759.1
1941	4627.8	259.8	84	171	256.1	425.5	829.5	1714.3	3980.8	9727.2	20878.2
1942	4291.3	225.7	73.7	156.4	237.3	407.7	798.1	1668.8	3865.7	9340.9	20293.9
1943	3894.3	235.1	80.7	154.6	235	408.6	813.4	1716.8	3993.4	9900.3	22116.7
1944	3897.6	215.2	75.6	144.5	221.3	391.2	764.7	1636.1	3782.5	9369.9	20778.1
1945	3717.6	186.1	74	136.6	209.7	375.9	748.2	1587.7	3631.7	9017.3	20134.2
1946	4013.2	166.1	66.4	128.6	192.4	348.3	714.9	1530.3	3508.6	8731.1	20302.2
1947	3000.5	145.7	57.1	117.4	179.1	332.5	710.4	1522.6	3530.1	8853.3	20720.6
1948	3103.9	145.5	55.7	105.6	160.1	318.6	678.2	1478.8	3427.5	8641.6	20305.6
1949	3056.1	136.4	52.9	94.5	150.2	299.7	658.8	1432	3362.4	8378	19435.9
1950	2854.6	126.7	48.9	89.1	142.7	290.3	641.5	1404.8	3333.2	8399.6	19194.7
1951	2789	125.9	47.2	85.2	137.3	281.6	634.3	1379	3213.4	8296.7	19005.6
1952	2786.8	129.8	48.6	83.4	132.1	273.2	615.8	1341	3164	8081.8	18614.4
1953	2659	118	43.3	75.3	121.4	260.3	599.7	1312.3	3139.9	8064.8	18663.4
1954	2534.7	107.8	40.2	67.5	112.3	244.8	569	1236.7	2979.1	7625.9	17740
1955	2469.4	103.3	38.2	67.9	109.4	239.2	543	1222.6	2978	7785.5	18554.8
1956	2431.7	101.3	37.7	66.1	108.4	233.9	534.1	1223.7	2956.1	7750.5	18662.3
1957	2425.2	103.6	38.8	68	113.8	236.2	547.6	1243.2	3000.7	7781.6	19151
1958	2452.5	103.8	37.2	61.8	108.4	227.9	535.9	1212.7	2940.2	7738.9	19103.3
1959	2379.9	97.3	37.2	62.2	107.8	223.3	520.7	1182.3	2856.5	7551	18681.4
1960	2321.3	98.4	37.3	61.3	106.6	229.4	526.7	1196.4	2871.8	7633.1	19008.4
1961	2233.7	92.6	35	59	104.7	222.5	515.7	1145.9	2766	7288.8	18688.7
1962	2219.2	92.1	35.3	60.5	105.9	228.9	522.1	1157.2	2783.6	7361.7	19403.8
1963	2214.9	92.6	35.1	61.8	106.5	232.8	528.5	1170.2	2792.5	7407.6	19787.7
1964	2193	89.1	34.2	62.1	107.1	231.7	528.3	1137	2694.1	7112.2	18907
1965	2128.8	87.1	33.4	61.3	105.7	233.3	526.5	1122.2	2671	7088.6	18898.4
1966	2085.1	87.2	33.8	64.1	105.9	232.1	525.3	1108.6	2701.2	7078.3	18854.2
1967	1983.8	78.9	32.8	64.1	101.5	230.4	517	1092.6	2629.8	6811	18037
1968	1956.1	80.7	33.4	66.4	102.8	238.2	528.9	1126.2	2680.7	6978.2	18425
1969	1903.8	80.2	33.4	68.4	102.6	237	513	1094.6	2615.2	6775.4	17710.1
1970	1863.7	75.4	31.8	68.1	101.6	231.1	517.2	1098.9	2579.7	6677.6	15518
1971	1642.9	73.8	32.3	67.2	100.3	226.9	503.7	1077.5	2494.8	6447.3	16348.5
1972	1575.3	71	32.2	66.9	96.9	222	496.1	1072.5	2524	6438.1	16377.3
1973	1542.2	69.4	31.3	65.9	93.3	216.1	492.4	1067.6	2437.6	6359.4	16477
1974	1502.1	64.6	28.8	61.1	88.7	203.2	472.9	1030.6	2351.2	6079.1	15724.7
1975	1410.9	62.7	26.8	59.8	83.6	191.4	455.2	993.7	2237.3	5743.1	14454.5
1976	1375.2	60.4	26.1	57.7	80.5	181.1	447.1	983.8	2188.8	5668.4	14833.6
1977	1257	59.7	25.8	59.6	78.2	176.4	437.9	959.8	2141.1	5473.5	14127.6
1978	1222.7	58.8	25.6	59.6	77.5	168.6	431.7	948.2	2125.3	5444.1	14245
1979	1176.6	57	24.3	57.6	74.8	161.4	413.4	917.7	2072.3	5270.7	13788.2
1980	1141.7	54.7	24.2	57.5	75.9	159.3	412.9	934.3	2144.7	5440.1	14746.9
1981	1070	53.1	22.8	54.6	74.1	153.5	406.4	927	2100.9	5218.6	14228.3
1982	1029.7	52.1	22.2	51.4	70.4	144.8	390.1	918.7	2082.7	5151.5	13846.7
1983	991.5	48.4	21.1	50.5	69	140.8	386.7	928.1	2096.5	5170.6	14261.6
1984	987.4	46.8	21.2	50.9	68.9	141.7	376.9	923.7	2097.6	5144.4	14213.6
1985	950.6	44.8	21	49.6	69.4	138.7	375.2	925.6	2096.9	5162.1	14553.9
1986	922.9	46.2	20	51.9	72.1	140.1	368.1	914	2095.8	5088.2	14494.1
1987	918.7	45.8	19.2	51.2	74.5	139	363.6	909.4	2069.4	5044.7	14514.4
1988	921.1	45.5	20.6	51.5	74.8	140.4	355	915.6	2063.8	5091	14850.7
1989	917	44.5	20.6	50.9	75.7	138.9	344.5	893.8	2020.1	4966.6	14395.1
1990	855.7	41	19.3	49	74.2	137.9	342.7	878.8	1991.2	4883.1	14274.3
1991	804.4	42.7	18.3	50	74.2	139	338.8	872.8	1976.8	4801.4	14066.6
1992	770.8	39	17.5	47.2	73.5	140.5	326.4	854.7	1971.4	4731.1	13901
1993	758.6	39.9	19.1	48.6	76.2	144	330	861	2001.4	4899	14416.9
1994	735.5	38.2	17.9	48.2	77.8	146.4	330.1	842.2	1990.3	4870.9	14265.3
1995	690.1	36.2	18.2	48.1	77.9	150.1	327.6	840.8	1986.1	4882.7	14492.4
1996	680	34.3	17.8	46.2	74.7	145.4	323.3	826.7	1979	4868.3	14444.7
1997	661.1	31.8	17.4	46.3	69.9	141.4	316.1	815.2	1959	4820.5	14492.3
1998	681.3	31.4	16.2	43.5	68.1	141.5	309.6	788.4	1967.7	4831.9	14427.4
1999	663.6	30.3	15.6	43.7	64.1	141.8	307.6	777.6	1952.3	4825.4	14731.3
2000	663.4	28.7	15	43.1	63.5	143.2	312.5	772.2	1921.2	4814.7	14719.2
2001	613.9	29.5	14.6	42.6	66	148.2	316.8	754	1890.8	4760.5	14429.9
2002	625.3	27	14.7	43.7	64	148.8	316.9	738	1864.7	4757.9	14209.6
2003	619.1	27.8	14	44.4	64.6	148.5	318.4	732.7	1823	4675.5	14062.5
2004	613.4	27.3	14.3	43.6	63.5	143.5	314.3	707.4	1761.4	4521.8	13280.3
2005	619.4	25.1	13.9	42.7	64.1	143.6	319.9	698.5	1736.3	4520	13297.7
2006	622	26.3	12.8	42.8	64.3	141.6	317.7	687	1677.9	4388.3	12759
